# Supplementary material for: Effects of Knee Extension Joint Angle on Quadriceps Femoris Muscle Activation and Exerted Torque in Maximal Voluntary Isometric Contraction
Source: Biology (Basel). 2022 Oct 12;11(10):1490. doi: 10.3390/biology11101490 (PMC9598811; doi:10.3390/biology11101490)
Supplement: Supplementary file 1 [file biology-11-01490-s001.zip]

Archive with 1 entries (1 files):
- biology-1909439-supplementary.pdf
